# Supplementary material for: Microenvironmental Heterogeneity Parallels Breast Cancer Progression: A Histology–Genomic Integration Analysis
Source: PLoS Med. 2016 Feb 16;13(2):e1001961. doi: 10.1371/journal.pmed.1001961 (PMC4755617; doi:10.1371/journal.pmed.1001961)
Supplement: S1 Data — (GZ) [file pmed.1001961.s001.gz]

Archive with 11 entries (9 files):
- EDI/DESCRIPTION
- EDI/NAMESPACE
- EDI/R
- EDI/R/EDIfunctions.R
- EDI/man
- EDI/man/EDI-package.Rd
- EDI/man/getCellFiles.Rd
- EDI/man/getEDI.Rd
- EDI/man/getRegionalComposition.Rd
- EDI/man/plotRegionDiv.Rd
- EDI/man/plotRegionDiv3D.Rd
