# Supplementary material for: Microenvironmental Heterogeneity Parallels Breast Cancer Progression: A Histology–Genomic Integration Analysis
Source: PLoS Med. 2016 Feb 16;13(2):e1001961. doi: 10.1371/journal.pmed.1001961 (PMC4755617; doi:10.1371/journal.pmed.1001961)
Supplement: S1 Data — (GZ) [file pmed.1001961.s001.gz › EDI/DESCRIPTION]

Package: EDI
Type: Package
Title: Tumor Ecosystem Diversity Index
Version: 1.0
Date: 2015-09-02
Author: Yinyin Yuan	
Maintainer: Yinyin Yuan <yinyin.yuan@icr.ac.uk>
Description: This is a package to compute the EDI index
License: GPL-2
Import: EBImage, mclust, rgl, sm, survival, vegan
Packaged: 2015-09-02 15:29:33 UTC; yyuan
