# Supplementary material for: Microenvironmental Heterogeneity Parallels Breast Cancer Progression: A Histology–Genomic Integration Analysis
Source: PLoS Med. 2016 Feb 16;13(2):e1001961. doi: 10.1371/journal.pmed.1001961 (PMC4755617; doi:10.1371/journal.pmed.1001961)
Supplement: S1 Data — (GZ) [file pmed.1001961.s001.gz › EDI/man/EDI-package.Rd]

\name{EDI-package}
\alias{EDI-package}
\alias{EDI}
\docType{package}
\title{
The tumor Ecosystem Diversity Index}
\description{
An R package to compute and analyze the EDI index for tumors based on automated histology analysis}
\details{
\tabular{ll}{
Package: \tab EDI\cr
Type: \tab Package\cr
Version: \tab 1.0\cr
Date: \tab 2015-09-02\cr
License: \tab What license is it under?\cr
}
The most important function for the package is the getEDI function, which use data from the getRegionalComposition function as input. Results can be visualized in 2D by function plotRegionDiv or in 3D using function plotRegionDiv3D.
}
\author{
Yinyin Yuan
Maintainer: <yinyin.yuan@icr.ac.uk>
}
\references{
Microenvironmental Spatial Heterogeneity Parallels Breast Cancer Progression: A Retrospective Study
}
\keyword{ package }
\seealso{
}
\examples{
}
