# Supplementary material for: Microenvironmental Heterogeneity Parallels Breast Cancer Progression: A Histology–Genomic Integration Analysis
Source: PLoS Med. 2016 Feb 16;13(2):e1001961. doi: 10.1371/journal.pmed.1001961 (PMC4755617; doi:10.1371/journal.pmed.1001961)
Supplement: S1 Data — (GZ) [file pmed.1001961.s001.gz › EDI/man/getCellFiles.Rd]

\name{getCellFiles}
\alias{getCellFiles}
%- Also NEED an '\alias' for EACH other topic documented here.
\title{
Read a cell position file in CRImage output folder
}
\description{
This function reads a text file of cell position, part of output from CRImage, and create a matrix.
}
\usage{
getCellFiles(ff)
}
%- maybe also 'usage' for other objects documented here.
\arguments{
  \item{ff}{File location 
}
}
\details{
%%  ~~ If necessary, more details than the description above ~~
}
\value{
A matrix containing cell positions in a subimage
%%  ~Describe the value returned
%%  If it is a LIST, use
%%  \item{comp1 }{Description of 'comp1'}
%%  \item{comp2 }{Description of 'comp2'}
%% ...
}
\references{
%% ~put references to the literature/web site here ~
}
\author{
Yinyin Yuan
}
\note{
%%  ~~further notes~~
}

%% ~Make other sections like Warning with \section{Warning }{....} ~

\seealso{
%% ~~objects to See Also as \code{\link{help}}, ~~~
}
\examples{
##---- Should be DIRECTLY executable !! ----
##-- ==>  Define data, use random,
##--	or do  help(data=index)  for the standard data sets.

## The function is currently defined as
function (ff) 
{
    cells <- scan(file = ff, what = c("numeric", "character", 
        rep("character", 105)), fill = TRUE, quiet = TRUE)
    n <- length(cells)
    cells <- matrix(cells, ncol = 105, byrow = TRUE)
    if (n\%\%105 != 0) 
        cells <- cells[-nrow(cells), ]
    colname <- cells[1, -c(1:2)]
    rowname <- cells[-1, 2]
    cells <- cells[-1, -c(1:2)]
    cells <- matrix(as.numeric(cells), ncol = 103, dimnames = list(rowname, 
        colname))
    cells
  }
}
% Add one or more standard keywords, see file 'KEYWORDS' in the
% R documentation directory.
\keyword{ ~kwd1 }
\keyword{ ~kwd2 }% __ONLY ONE__ keyword per line
